# Supplementary material for: NSs amyloid formation is associated with the virulence of Rift Valley fever virus in mice
Source: Nat Commun. 2020 Jul 1;11:3281. doi: 10.1038/s41467-020-17101-y (PMC7329897; doi:10.1038/s41467-020-17101-y)
Supplement: Supplementary file 8 — Source Data [file 41467_2020_17101_MOESM8_ESM.xlsx]

## Sheet: Fig 1G
Figure 1G
		Filament width (µm) determined by STED microscopy
	Filament #	1	2	3	4	5	6	7	8	9	10	11	12	13	14	15	16	17	18	19	20	21	22	23	24	25	26	27	28	29	30
	4 hr post-infection	0.74	0.66	0.45	0.54	0.39	0.45	0.41	0.52	0.56	0.85	0.75	0.68	0.58	1	0.62	0.5	0.31	0.48	0.62
	8 hr post-infection	0.75	0.99	0.3	0.37	0.48	0.47	0.41	0.47	0.33	0.37	0.66	0.59	0.6	0.59	0.75	0.62	0.9	0.31	0.48	0.6	0.51	0.49	1.78	1.43	1.42	0.9	1.789	2.002	1.163	2.156
	16 hr post-infection	1.94	1.41	1.22	1.53	1.85	1.71	0.77
		Filament width (µm) determined by TEM
	Filament #	1	2	3	4	5	6	7	8	9	10	11
	4 hr post-infection	0.5	0.27	0.49	0.25	0.44	0.27	0.31	0.06	0.38	0.33	0.38
	8 hr post-infection	0.5	0.9	0.8	0.6	0.5	0.3	0.6
	16 hr post-infection	1	1.4	1.5	0.8	0.4	0.5	0.8	1.3	0.7	0.8

## Sheet: Fig 1H
Figure 1H
		Filament length (µm) determined by STED microscopy
	Filament #	5 hr post-infection	8 hr post-infection	16 hr post-infection	20 hr post-infection
	1	10.14	19.83	53.14	29.852
	2	3.1	23.09	29.403	30.37
	3	1.08	7.91	16.119	32.202
	4	1.21	2.9	3.142	16.233
	5	1.32	6.96	24.55	14.946
	6	2.59	5.9	40.937
	7	1.8	6.89	39.867
	8	4.35	3.7	39.867
	9	3.407	5.31	34.994
	10	1.295	2.46	28.731
	11	1.507	13.31	9.199
	12	1.21	6.62
	13	10.01	5.44
	14	6.24	9.69
	15	2.39	25.14
	16	1.1	20.5
	17	1.78	9.58
	18	0.63	2.21
	19	0.65	7.32
	20		14.5
	21		9.77
	22		11.53
	23		33.05
	24		34.44
	25		30.96
	26		4.56
	27		23.703
	28		26.137
	29		7.003
	30		24.922

## Sheet: Fig 3B
Figure 3B
	Nuclear NSs globular aggregate #	1	2	3	4	5	6	7	8	9	10	11	12	13	14	15	16	17	18	19	20	21	22	23	24	25	26	27	28	29	30	31	32	33	34	35
Number of nuclear NSs globular aggregates per Vero cell	RVFV NSs wt	0	0	0	0	0	0	0	0	0	0	0	0	0	0	0	0	0	0	0	0	0	0	0	0	0	0	0	0	0
	RVFV NSs C39S/C40S	37	14	19	15	1	31	39	0	0	18	0	36	0	32	25	22	17	14	7	17	32	1	1	21	0	14	19	8	22	0	0	36	23
	RVFV NSs C149S	46	83	73	70	85	0	54	68	22	68	79	88	100	101	0	117	104	67	97	89	67	65	79	60	57
	RVFV NSs C178S	0	0	18	0	0	0	0	0	0	0	0	0	0	0	0	0	0	0	0	0	0	0	0	0	0	0	0	0	0	0	0	0	0	0	0
	RVFV NSs C194S	0	0	0	0	0	0	0	0	0	0	0	0	0	0	0	0	0	0	0	0	0	0	0	0	0	0	0	0	0	0	0

## Sheet: Fig 3C
Figure 3C
		Average volume (µm3) of NSs globular aggregates per infected Vero cell
		Nucleus					Cytosol
	Cell #	RVFV NSs wt	RVFV NSs C39S/C40S	RVFV NSs C149S	RVFV NSs C178S	RVFV NSs C194S	RVFV NSs wt	RVFV NSs C39S/C40S	RVFV NSs C149S	RVFV NSs C178S	RVFV NSs C194S
	1		2	1			3.9	0.3	0.7	0.4	0.102
	2		3.5	0.7			0.9	0.7	0.7	0.7	0.097
	3		3.3	0.7			2	0.6	1.1	0.6	0.894
	4		3.8	1.2			1.3	0.4	1.3	0.5	0.517
	5		1.1	1.6			1.4	0.6	1	0.4	0.232
	6		1.6	1.3			1.3	0.6	1.1	0.9	0.266
	7		1.1	0.9			0.7	0.7	0.8	0.8	0.19
	8		0.5	0.7			0.4	0.3	2.5	0.4	0.492
	9		1	0.6			0.4	0.5	2.2	0.8	0.101
	10		0.8	1.9			0.6	0.5	1.5	0.9	0.773
	11		1.1	0.4			1.2	0.5	2.3	2.2	0.09
	12		2.9	1.9			0.5	0.4	0.4	1	0.669
	13		1.8	1.1			0.6	1.1	1.1	1.8	0.072
	14		2	0.5			0.8	0.5	2.5	0.4	0.32
	15		1.1	1.5			0.9	0.3	1.5	0.6	0.41
	16		1	0.6			0.1	0.6	0.8	1.2	0.905
	17		1.7	0.6			0.9	0.2	0.6	4.7	0.352
	18		0.7	1.1			0.2	0.3	0.6	1.6	0.703
	19		0.3	0.5			0.3	0.2	0.3	0.6	0.207
	20		0.4	0.6			1.5	0.4	1	0.6	0.123
	21		1.3	0.6			2	0.3	0.7	0.3	0.398
	22		2.7	1			0.2	0.4	1.3	0.4	0.481
	23		1.2	0.5			0.4	0.1	0.3	0.9	0.206
	24		1.9				0.7	0.5	0.5	0.1	0.164
	25		2.2					0.3	0.3	1.2	0.321
	26		4.3					0.4		0.4	0.306
	27							0.9		1.2	0.321
	28							0.6		2.2	0.199
	29							0.6			0.101
	30							0.4			0.61
	31							2.4
	32							1

## Sheet: Fig 3D
Figure 3D
	NSs fibrillary aggregates #	1	2	3	4	5	6	7	8	9	10	11	12	13	14	15	16	17	18	19	20	21	22	23	24	25	26	27	28	29	30	31	32	33	34	35
Number of NSs fibrillary aggregates per Vero cell	RVFV NSs wt	0	0	0	0	1	0	3	3	2	3	2	1	3	2	2	2	2	4	1	1	2	1	3	3	2	1	3	3	2
	RVFV NSs C39S/C40S	0	0	0	0	0	0	0	0	0	0	0	0	0	0	0	0	0	0	0	0	0	0	0	0	0	0	0	0	0	0	0	0	0
	RVFV NSs C149S	0	0	0	0	0	0	0	0	0	0	0	0	0	0	0	0	0	0	0	0	0	0	0	0	0
	RVFV NSs C178S	0	0	0	0	0	2	1	2	0	3	6	1	0	2	2	1	1	1	2	2	2	2	3	2	2	0	1	2	1	1	3	0	3	1	1
	RVFV NSs C194S	3	2	1	2	2	2	2	2	3	4	2	0	4	4	2	1	2	0	1	1	3	2	5	2	1	4	4	3	1	2	0

## Sheet: Fig 3E
Figure 3E
		Average volume (µm3) of NSs fibrillary aggregates per infected Vero cell
	Cell #	RVFV NSs wt	RVFV NSs C39S/C40S	RVFV NSs C149S	RVFV NSs C178S	RVFV NSs C194S
	1	158.2			56.7	171.5
	2	12.6			16.4	93.1
	3	52.5			45.1	58.3
	4	4.4			119.8	10.7
	5	66.6			184.9	18.6
	6	7.6			23	55.2
	7	3.5			71.5	75.6
	8	22.9			72.4	13.3
	9	74.5			66.3	39
	10	21.8			117.5	48.2
	11	53.2			60	61.7
	12	150.9			24.3	38.1
	13	13.1			21.2	23.3
	14	7.9			6.4	2.3
	15	123.5			97.2	50.5
	16	78.9			17.8	205.9
	17	53.3			117.1	67.3
	18	45.9			40.7	17.5
	19	47.1			99.7	66.7
	20	32.1			17.9	134.5
	21	33.4			61	48
	22	126.7			41.7	48.9
	23	29.2			17.8	9.9
	24	6.8			7.6	41.5
	25	31.8			68.6	55.5
	26	51.2			82.7	12.7
	27	42.9			95	13.1
	28	90.8			88.8	22.7
	29	3.3			19.8	105
	30	94.2			19.8	25.1
	31	6.5			26.2	23.2
	32	80.5			23.6	29.3
	33	15.3			26	38.8
	34	54			8.1	154.4
	35	37.4			27.3	39.8
	36	16.6			20.1	15.1
	37	13.1			2.7	10.4
	38	12.2			28.6	56.3
	39	36.6			7.1	15.6
	40	30			32.6	40.1
	41	14.2			22.4	170.3
	42	33.9			24.7	48.2
	43	25.6			13.6	156.3
	44	13.2			4.2	60.2
	45	6.6			48.8	4.7
	46	11.8			48.1	36.6
	47	24			32.4	24.6
	48	17.7			13	36
	49	16.1			22.2	43.9
	50	166.9			47.8	11.2
	51	20.2				11
	52					15.8
	53					6.6
	54					169.5
	55					2.3
	56					40.8
	57					49.4
	58					31.2
	59					36.3
	60					31.2
	61					13.5
	62					3.4
	63					8.2
	64					2
	65					58.8
	66					6.4

## Sheet: Fig 3F
Figure 3F
	Cytosolic NSs globular aggregates #	1	2	3	4	5	6	7	8	9	10	11	12	13	14	15	16	17	18	19	20	21	22	23	24	25	26	27	28	29	30	31	32	33	34	35
Number of NSs fibrillary aggregates per Vero cell	wt	0	0	0	0	0	2	0	17	12	7	16	9	3	5	5	3	16	8	12	3	4	1	6	3	6	14	6	2	11
	C39S/C40S	51	43	33	36	54	33	23	4	11	22	9	21	11	49	26	11	32	12	14	17	31	4	1	31	0	5	2	7	24	3	12	10	4
	C149S	19	9	3	8	12	13	13	10	8	10	17	8	14	7	22	13	24	25	23	23	7	13	6	20	3
	C178S	0	31	29	8	0	0	25	1	2	9	28	6	23	6	3	10	0	5	22	7	5	9	12	14	1	0	9	0	7	1	8	3	1	2	3
	C194S	3	6	14	16	9	25	4	4	2	16	6	6	6	15	7	24	14	6	5	2	6	8	11	7	9	11	10	6	7	15	7

## Sheet: Fig 4A
Figure 4A

## Sheet: Fig 4B
Figure 4B
		Protein level in infected HeLa cells
	MOI	NSs	N
	0	0.419	0.408
	0.1	0	0.1
	0.5	0.2	0.6
	1	1	1
	1.5	1.2	1
	3	2.1	1.3
	6	3.2	1.1

## Sheet: Fig 4D
Figure 4D
		RVFV (MOI)	0.3	1	3	6
	Number of NSs fibrillary aggregates per infected HeLa cell	Experiment 1	3.09	2.98	4.17	2.05
		Experiment 2	4.55	2.96	3.77	2.92
		Experiment 3	5.78	2.92	2.86	3.41
		Experiment 4	2.45	2.39		2.68

[truncated: 26 more sheets: Fig 4E, Fig 4F, Fig 4G, Fig 4H, Fig 4I, Fig 5C, Fig 5D, Fig 5F, Fig 5G, Fig 6C, Fig 6D, Fig 7A, Fig 7C, Fig 7D, Fig 8A, Fig 8B, Fig 8C, Fig 8D, Fig 10C, Fig 10D …]
